# Supplementary material for: Systematic Review of Tumor Segmentation Strategies for Bone Metastases
Source: Cancers (Basel). 2023 Mar 14;15(6):1750. doi: 10.3390/cancers15061750 (PMC10046265; doi:10.3390/cancers15061750)
Supplement: Supplementary file 1 [file cancers-15-01750-s001.zip]

Archive with 1 entries (1 files):
- cancers-2252961-supplementary.pdf
